# Supplementary material for: Mechanical oscillations orchestrate axial patterning through Wnt activation in Hydra
Source: Sci Adv. 2021 Dec 10;7(50):eabj6897. doi: 10.1126/sciadv.abj6897 (PMC8664257; doi:10.1126/sciadv.abj6897)
Supplement: Supplementary file 2 — Movies S1 to S7 [file sciadv.abj6897_movies_s1_to_s7.zip]

Archive with 7 entries (7 files):
- sciadv.abj6897_movie_s1.mp4
- sciadv.abj6897_movie_s2.mp4
- sciadv.abj6897_movie_s3.mp4
- sciadv.abj6897_movie_s4.mp4
- sciadv.abj6897_movie_s5.mp4
- sciadv.abj6897_movie_s6.mp4
- sciadv.abj6897_movie_s7.mp4
